# Supplementary material for: ﻿New earthworms of the genus Pheretima (Clitellata, Megascolecidae) from Mount Bulusan, Sorsogon Province, Philippines
Source: Zookeys. 2025 Sep 24;1253:161–70. doi: 10.3897/zookeys.1253.158651 (PMC12489487; doi:10.3897/zookeys.1253.158651)
Supplement: XML Treatment for Pheretima bulusanensis [file zookeys.1253.158651-treatment1.xml]

<!DOCTYPE tp:taxon-treatment
  PUBLIC "-//TaxonX//DTD Taxonomic Treatment Publishing DTD v0 20100105//EN" "tax-treatment-NSO.dtd">
<tp:taxon-treatment xmlns:tp="http://www.plazi.org/taxpub"><tp:treatment-meta><kwd-group><label>Taxon classification</label><kwd>
                <named-content content-type="kingdom">Animalia</named-content>
              </kwd><kwd>
                <named-content content-type="order">Crassiclitellata</named-content>
              </kwd><kwd>
                <named-content content-type="family">Megascolecidae</named-content>
              </kwd></kwd-group><mixed-citation publication-type="journal"><person-group><name><surname>Hong</surname><given-names>Yong</given-names></name><name><surname>James</surname><given-names>Samuel W.</given-names></name></person-group><article-title>﻿New earthworms of the genus <italic><tp:taxon-name><tp:taxon-name-part taxon-name-part-type="genus" reg="Pheretima">Pheretima</tp:taxon-name-part></tp:taxon-name></italic> (<tp:taxon-name><tp:taxon-name-part taxon-name-part-type="class">Clitellata</tp:taxon-name-part></tp:taxon-name>, <tp:taxon-name><tp:taxon-name-part taxon-name-part-type="family">Megascolecidae</tp:taxon-name-part></tp:taxon-name>) from Mount Bulusan, Sorsogon Province, Philippines</article-title><source>Zookeys</source><day>24</day><month>09</month><year>2025</year><volume>1253</volume><fpage>161</fpage><lpage>170</lpage><pub-id pub-id-type="doi">10.3897/zookeys.1253.158651</pub-id></mixed-citation></tp:treatment-meta><tp:nomenclature><label>﻿</label><tp:taxon-name><object-id xmlns:xlink="http://www.w3.org/1999/xlink" content-type="arpha" xlink:type="simple">476E6873-125E-544F-BBD1-641DF0FE64C9</object-id>
              <tp:taxon-name-part taxon-name-part-type="genus" reg="Pheretima">Pheretima</tp:taxon-name-part>
              <tp:taxon-name-part taxon-name-part-type="species" reg="bulusanensis">bulusanensis</tp:taxon-name-part>
              <object-id xmlns:xlink="http://www.w3.org/1999/xlink" content-type="zoobank" xlink:type="simple">https://zoobank.org/6BA85642-BCC6-4C6E-B51B-CD693F667988</object-id>
            </tp:taxon-name><tp:taxon-authority>Hong &amp; James</tp:taxon-authority><tp:taxon-status xmlns:xlink="http://www.w3.org/1999/xlink" xlink:type="simple">sp. nov.</tp:taxon-status><xref ref-type="fig" rid="F1">Fig. 1</xref></tp:nomenclature><tp:treatment-sec sec-type="type material" id="SECID0E4HAC"><title>Type material.</title><p><bold><italic>Holotype</italic>.</bold> Philippines • 1 clitellate; Sorsogon Province, Bulusan Volcano Natural Park, near a lake; <named-content xmlns:xlink="http://www.w3.org/1999/xlink" content-type="dwc:verbatimCoordinates" xlink:type="simple"><named-content content-type="geo-json" specific-use="{&#34;type&#34;:&#34;Point&#34;,&#34;coordinates&#34;:[124.072333,12.755333]}" id="NCID0ELIAC" xlink:type="simple">12°45.32'N, 124°04.34'E</named-content></named-content>, 350–400 m a.s.l., 3 May 2001, S.W. James leg.; <named-content xmlns:xlink="http://www.w3.org/1999/xlink" content-type="dwc:institutional_code" xlink:title="National Museum of the Philippines Annelid collection" xlink:href="http://grbio.org/institution/national-museum-philippines" xlink:type="simple">NMA</named-content> 4802.</p></tp:treatment-sec><tp:treatment-sec sec-type="material" id="SECID0EVIAC"><title>Additional material examined.</title><p>Philippines • 1 semi-clitellate; same data as for holotype • 1 clitellate; Sorsogon Province, Bulusan Volcano Natural Park, Aguinay crater edge; <named-content xmlns:xlink="http://www.w3.org/1999/xlink" content-type="dwc:verbatimCoordinates" xlink:type="simple"><named-content content-type="geo-json" specific-use="{&#34;type&#34;:&#34;Point&#34;,&#34;coordinates&#34;:[124.076667,12.776667]}" id="NCID0E5IAC" xlink:type="simple">12°46.6'N, 124°04.6'E</named-content></named-content>; 792 m a.s.l.; 4 May 2001; S.W. James leg.</p></tp:treatment-sec><tp:treatment-sec sec-type="type locality" id="SECID0EDJAC"><title>Type locality.</title><p>Philippines, Sorsogon Province, Bulusan Volcano Natural Park, near a lake (<named-content xmlns:xlink="http://www.w3.org/1999/xlink" content-type="dwc:verbatimCoordinates" xlink:type="simple"><named-content content-type="geo-json" specific-use="{&#34;type&#34;:&#34;Point&#34;,&#34;coordinates&#34;:[124.072333,12.755333]}" id="NCID0EMJAC" xlink:type="simple">12°45.32'N, 124°04.34'E</named-content></named-content>), 350–400 m.</p></tp:treatment-sec><tp:treatment-sec sec-type="diagnosis" id="SECID0ERJAC"><title>Diagnosis.</title><p><italic><tp:taxon-name><tp:taxon-name-part taxon-name-part-type="genus" reg="Pheretima">Pheretima</tp:taxon-name-part></tp:taxon-name></italic> with one pair of spermathecal pores located deep in the intersegmental furrow between 7/8 at 10<sup>th</sup> setal lines, equatorial unpigmented stripes, intestinal origin in XVI, spermathecae in VII, septa 8/9/10 present, all setal counts exceed 40, and seminal vesicle dorsal lobes are stalked and distinct from the main vesicle.</p></tp:treatment-sec><tp:treatment-sec sec-type="description" id="SECID0EAKAC"><title>Description.</title><p>Dorsum violet-brown, ventrum pigmented I–IV, setal zones unpigmented widening ventrally, ventral XVIII–XX unpigmented; elsewhere light brown pigment adjacent to ventral intersegmental furrows. Dimensions 116–138 mm by 7 mm at segment X, 7.3 mm at XXX, 6.5 mm at clitellum, segments 97–104; body slightly oval in cross-section. Dorsal setae slightly larger and more widely spaced than ventral in pre-clitellar segments, setae numbering 43–47 at VII, 55–75 at XX; 10 between male pores, setal formula AA:AB:YZ:ZZ = 4:3:5:12 at XIII. Clitellum annular XIV–XVI; setae not visible externally. First dorsal pores 12/13. One pair of spermathecal pores deep in 7/8 at 10<sup>th</sup> setal line, ventro-laterally placed, distance between spermathecal pores 5.3–6.0 mm, 0.18–0.27 circumference apart. Female pore single in XIV, transverse slit openings of copulatory bursae paired in XVIII at 9<sup>th</sup> setal lines, ventrally placed, distance between openings 3.8–4.7 mm, 0.12–0.19 circumference apart. Genital markings lacking.</p><fig id="F1" position="float" orientation="portrait"><object-id xmlns:xlink="http://www.w3.org/1999/xlink" content-type="doi" xlink:type="simple">10.3897/zookeys.1253.158651.figure1</object-id><object-id xmlns:xlink="http://www.w3.org/1999/xlink" content-type="arpha" xlink:type="simple">DAC04FF8-005B-5393-9FCD-6E2579EE5A1D</object-id><label>Figure 1.</label><caption><p><italic><tp:taxon-name><tp:taxon-name-part taxon-name-part-type="genus" reg="Pheretima">Pheretima</tp:taxon-name-part> <tp:taxon-name-part taxon-name-part-type="species" reg="bulusanensis">bulusanensis</tp:taxon-name-part></tp:taxon-name></italic> sp. nov. A. Ventral view; B. Spermathecae. Scale bars: 7 mm (A); 1 mm (B).</p></caption><graphic xmlns:xlink="http://www.w3.org/1999/xlink" xlink:href="zookeys-1253-161_article-158651__-g001.jpg" position="float" orientation="portrait" xlink:type="simple" id="oo_1423403.jpg"><uri content-type="original_file" xlink:type="simple">https://binary.pensoft.net/fig/1423403</uri></graphic></fig><p>Septa 5/6, 6/7 thick, 7/8 thin, 8/9/10 very thin, 10/11–13/14 thick. Gizzard in VIII–X, intestine begins in XVI, small pairs of lymph glands from XXVII along dorsal vessel; intestinal caeca simple originating in XXVII, and extending anteriorly about to XXIII, big finger-shaped sac; typhlosole low fold 1/6 lumen diameter. Hearts in X–XIII esophageal; X very small, IX lateral.</p><p>Ovaries and funnels in XIII, spermathecae one pair in VII, with nephridia on ducts; spermatheca with big globular or mushroom-shaped ampulla; stout barrel-shaped muscular, duct longer than ampulla, diverticulum with egg-shaped, iridescent chamber, stalk very short. Male sexual system holandric, testes and funnels in ventrally paired sacs in X–XI. Seminal vesicles two pairs in XI–XII, small stalked dorsal lobes attached in shallow clefts, prostates in XVII–XVIII, two or three lobes wrapped around copulatory bursae, muscular ducts hooked anteriorly to near center of copulatory bursae; copulatory bursae openings surrounded by toroid pad divided into four wedges; male pores on large, barrel-shaped penis from copulatory bursae roof.</p></tp:treatment-sec><tp:treatment-sec sec-type="Differential diagnosis" id="SECID0EELAC"><title>Differential diagnosis.</title><p><italic><tp:taxon-name><tp:taxon-name-part taxon-name-part-type="genus" reg="Pheretima">Pheretima</tp:taxon-name-part> <tp:taxon-name-part taxon-name-part-type="species" reg="bulusanensis">bulusanensis</tp:taxon-name-part></tp:taxon-name></italic> sp. nov. belongs to the <italic><tp:taxon-name><tp:taxon-name-part taxon-name-part-type="genus" reg="Pheretima"/><tp:taxon-name-part taxon-name-part-type="species" reg="sangirensis">sangirensis</tp:taxon-name-part></tp:taxon-name></italic> group of <xref ref-type="bibr" rid="B21">Sims and Easton (1972)</xref>, which are characterized by a single pair of spermathecal pores in 7/8. The <italic><tp:taxon-name><tp:taxon-name-part taxon-name-part-type="genus" reg="Pheretima">P.</tp:taxon-name-part> <tp:taxon-name-part taxon-name-part-type="species" reg="sangirensis">sangirensis</tp:taxon-name-part></tp:taxon-name></italic> group taxonomic history was reviewed by <xref ref-type="bibr" rid="B18">James (2004b)</xref>. Based on a review of the recently published members of the group (<xref ref-type="bibr" rid="B18">James 2004b</xref>; <xref ref-type="bibr" rid="B10">Hong and James 2008a</xref>, <xref ref-type="bibr" rid="B15">2011b</xref>, <xref ref-type="bibr" rid="B16">2021</xref>; <xref ref-type="bibr" rid="B1">Aspe and James 2014</xref>, <xref ref-type="bibr" rid="B3">2016</xref>, <xref ref-type="bibr" rid="B4">2017</xref>) as well as several unpublished descriptions (Hong and James unpublished data), the present species can be distinguished from all other known species by the combination of equatorial unpigmented stripes, intestinal origin in XVI, spermathecae in VII, septa present in 8/9/10, and all setal counts being &gt;40. Applying these filters, only this and the other two species described in this study are left for comparison. We observed that between <italic><tp:taxon-name><tp:taxon-name-part taxon-name-part-type="genus" reg="Pheretima">P.</tp:taxon-name-part> <tp:taxon-name-part taxon-name-part-type="species" reg="bulusanensis">bulusanensis</tp:taxon-name-part></tp:taxon-name></italic> sp. nov. and <italic><tp:taxon-name><tp:taxon-name-part taxon-name-part-type="genus" reg="Pheretima">P.</tp:taxon-name-part> <tp:taxon-name-part taxon-name-part-type="species" reg="sorsogonensis">sorsogonensis</tp:taxon-name-part></tp:taxon-name></italic> sp. nov. the latter has fewer setae per segment throughout the body and between the male pores, closer genital pore spacing, lighter pigmentation that does not extend to the ventrum, a much smaller body size, and absence of septa 8/9/10. Even though the presence of septa was included in the “filter” list, this was currently disregarded due to it is difficult to observe under optimal dissection conditions. However, this character helps distinguish <italic><tp:taxon-name><tp:taxon-name-part taxon-name-part-type="genus" reg="Pheretima">P.</tp:taxon-name-part> <tp:taxon-name-part taxon-name-part-type="species" reg="blackbirdensis">blackbirdensis</tp:taxon-name-part></tp:taxon-name></italic> sp. nov., which has septum 8/9. Other differences are that <italic><tp:taxon-name><tp:taxon-name-part taxon-name-part-type="genus" reg="Pheretima">P.</tp:taxon-name-part> <tp:taxon-name-part taxon-name-part-type="species" reg="blackbirdensis">blackbirdensis</tp:taxon-name-part></tp:taxon-name></italic> sp. nov. has more setae in the preclitellar segments, somewhat closer genital pore spacing, seminal vesicle dorsal lobes that are apically (vs stalked in clefts) attached to the main vesicles, and prostatic ducts that enter the posterior face of the copulatory bursae rather than the center anterior. The two species differ slightly in size, with <italic><tp:taxon-name><tp:taxon-name-part taxon-name-part-type="genus" reg="Pheretima">P.</tp:taxon-name-part> <tp:taxon-name-part taxon-name-part-type="species" reg="blackbirdensis">blackbirdensis</tp:taxon-name-part></tp:taxon-name></italic> sp. nov. being smaller.</p></tp:treatment-sec><tp:treatment-sec sec-type="etymology" id="SECID0EFPAC"><title>Etymology.</title><p>The species is named for its type locality on Mount Bulusan.</p></tp:treatment-sec><ref-list><ref id="B21"><mixed-citation xmlns:xlink="http://www.w3.org/1999/xlink" xlink:type="simple"><person-group><name name-style="western"><surname>Sims</surname><given-names>RW</given-names></name><name name-style="western"><surname>Easton</surname><given-names>EG</given-names></name></person-group> (<year>1972</year>) <article-title>A numerical revision of the earthworm genus <italic><tp:taxon-name><tp:taxon-name-part taxon-name-part-type="genus">Pheretima</tp:taxon-name-part></tp:taxon-name></italic> auct. (<tp:taxon-name><tp:taxon-name-part taxon-name-part-type="family">Megascolecidae</tp:taxon-name-part></tp:taxon-name>: <tp:taxon-name><tp:taxon-name-part taxon-name-part-type="subclass">Oligochaeta</tp:taxon-name-part></tp:taxon-name>) with the recognition of new genera and an appendix on the earthworms collected by the Royal Society North Borneo Expedition. Biological Journal of the Linnean Society.</article-title><source>Linnean Society of London</source><volume>4</volume>(<issue>3</issue>): <fpage>169</fpage>–<lpage>268</lpage>. <ext-link xlink:href="10.1111/j.1095-8312.1972.tb00694.x" ext-link-type="doi" xlink:type="simple">https://doi.org/10.1111/j.1095-8312.1972.tb00694.x</ext-link></mixed-citation></ref><ref id="B18"><mixed-citation xmlns:xlink="http://www.w3.org/1999/xlink" xlink:type="simple"><person-group><name name-style="western"><surname>James</surname><given-names>SW</given-names></name></person-group> (<year>2004b</year>) <article-title>New species of <italic><tp:taxon-name><tp:taxon-name-part taxon-name-part-type="genus">Amynthas</tp:taxon-name-part></tp:taxon-name></italic>, <italic><tp:taxon-name><tp:taxon-name-part taxon-name-part-type="genus">Pheretima</tp:taxon-name-part></tp:taxon-name></italic>, and <italic><tp:taxon-name><tp:taxon-name-part taxon-name-part-type="genus">Pleionogaster</tp:taxon-name-part></tp:taxon-name></italic> (<tp:taxon-name><tp:taxon-name-part taxon-name-part-type="subclass">Oligochaeta</tp:taxon-name-part></tp:taxon-name>: <tp:taxon-name><tp:taxon-name-part taxon-name-part-type="family">Megascolecidae</tp:taxon-name-part></tp:taxon-name>) of the Mt. Kitanglad Range, Mindanao Island, Philippines.</article-title><source>Raffles Bulletin of Zoology, Singapore</source><volume>52</volume>: <fpage>289</fpage>–<lpage>313</lpage>.</mixed-citation></ref><ref id="B10"><mixed-citation xmlns:xlink="http://www.w3.org/1999/xlink" xlink:type="simple"><person-group><name name-style="western"><surname>Hong</surname><given-names>Y</given-names></name><name name-style="western"><surname>James</surname><given-names>SW</given-names></name></person-group> (<year>2008a</year>) <article-title>Three new earthworms of the genus <italic><tp:taxon-name><tp:taxon-name-part taxon-name-part-type="genus">Pheretima</tp:taxon-name-part></tp:taxon-name></italic> (<tp:taxon-name><tp:taxon-name-part taxon-name-part-type="subclass">Oligochaeta</tp:taxon-name-part></tp:taxon-name>: <tp:taxon-name><tp:taxon-name-part taxon-name-part-type="family">Megascolecidae</tp:taxon-name-part></tp:taxon-name>) from Mt. Makiling, Luzon Island, Philippines.</article-title><source>Zootaxa</source><volume>1695</volume>(<issue>1</issue>): <fpage>45</fpage>–<lpage>52</lpage>. <ext-link xlink:href="10.11646/zootaxa.1695.1.2" ext-link-type="doi" xlink:type="simple">https://doi.org/10.11646/zootaxa.1695.1.2</ext-link></mixed-citation></ref><ref id="B15"><mixed-citation xmlns:xlink="http://www.w3.org/1999/xlink" xlink:type="simple"><person-group><name name-style="western"><surname>Hong</surname><given-names>Y</given-names></name><name name-style="western"><surname>James</surname><given-names>SW</given-names></name></person-group> (<year>2011b</year>) <article-title>New earthworm species of the genus <italic><tp:taxon-name><tp:taxon-name-part taxon-name-part-type="genus">Pheretima</tp:taxon-name-part></tp:taxon-name></italic> (<tp:taxon-name><tp:taxon-name-part taxon-name-part-type="class">Clitellata</tp:taxon-name-part></tp:taxon-name>: <tp:taxon-name><tp:taxon-name-part taxon-name-part-type="family">Megascolecidae</tp:taxon-name-part></tp:taxon-name>) from Mountain Province, Philippines.</article-title><source>Journal of Natural History</source><volume>45</volume>(<issue>29–30</issue>): <fpage>1769</fpage>–<lpage>1788</lpage>. <ext-link xlink:href="10.1080/00222933.2011.560726" ext-link-type="doi" xlink:type="simple">https://doi.org/10.1080/00222933.2011.560726</ext-link></mixed-citation></ref><ref id="B16"><mixed-citation xmlns:xlink="http://www.w3.org/1999/xlink" xlink:type="simple"><person-group><name name-style="western"><surname>Hong</surname><given-names>Y</given-names></name><name name-style="western"><surname>James</surname><given-names>SW</given-names></name></person-group> (<year>2021</year>) <article-title>Two new earthworms of the <italic><tp:taxon-name><tp:taxon-name-part taxon-name-part-type="genus">Pheretima</tp:taxon-name-part> <tp:taxon-name-part taxon-name-part-type="species">sangirensis</tp:taxon-name-part></tp:taxon-name></italic> species group (<tp:taxon-name><tp:taxon-name-part taxon-name-part-type="class">Clitellata</tp:taxon-name-part></tp:taxon-name>: <tp:taxon-name><tp:taxon-name-part taxon-name-part-type="family">Megascolecidae</tp:taxon-name-part></tp:taxon-name>) from Mountain Province, Philippines.</article-title><source>Zootaxa</source><volume>4995</volume>(<issue>2</issue>): <fpage>357</fpage>–<lpage>366</lpage>. <ext-link xlink:href="10.11646/zootaxa.4995.2.8" ext-link-type="doi" xlink:type="simple">https://doi.org/10.11646/zootaxa.4995.2.8</ext-link></mixed-citation></ref><ref id="B1"><mixed-citation xmlns:xlink="http://www.w3.org/1999/xlink" xlink:type="simple"><person-group><name name-style="western"><surname>Aspe</surname><given-names>NM</given-names></name><name name-style="western"><surname>James</surname><given-names>SW</given-names></name></person-group> (<year>2014</year>) <article-title>New species of <italic><tp:taxon-name><tp:taxon-name-part taxon-name-part-type="genus">Pheretima</tp:taxon-name-part></tp:taxon-name></italic> (<tp:taxon-name><tp:taxon-name-part taxon-name-part-type="subclass">Oligochaeta</tp:taxon-name-part></tp:taxon-name>: <tp:taxon-name><tp:taxon-name-part taxon-name-part-type="family">Megascolecidae</tp:taxon-name-part></tp:taxon-name>) from the Mt. Malindang Range, Mindanao Island, Philippines.</article-title><source>Zootaxa</source><volume>3881</volume>(<issue>5</issue>): <fpage>401</fpage>–<lpage>439</lpage>. <ext-link xlink:href="10.11646/zootaxa.3881.5.1" ext-link-type="doi" xlink:type="simple">https://doi.org/10.11646/zootaxa.3881.5.1</ext-link></mixed-citation></ref><ref id="B3"><mixed-citation xmlns:xlink="http://www.w3.org/1999/xlink" xlink:type="simple"><person-group><name name-style="western"><surname>Aspe</surname><given-names>NM</given-names></name><name name-style="western"><surname>James</surname><given-names>SW</given-names></name></person-group> (<year>2016</year>) <article-title>New species of <italic><tp:taxon-name><tp:taxon-name-part taxon-name-part-type="genus">Pheretima</tp:taxon-name-part></tp:taxon-name></italic>, <italic><tp:taxon-name><tp:taxon-name-part taxon-name-part-type="genus">Amynthas</tp:taxon-name-part></tp:taxon-name></italic>, <italic><tp:taxon-name><tp:taxon-name-part taxon-name-part-type="genus">Polypheretima</tp:taxon-name-part></tp:taxon-name></italic>, and <italic><tp:taxon-name><tp:taxon-name-part taxon-name-part-type="genus">Pithemera</tp:taxon-name-part></tp:taxon-name></italic> (<tp:taxon-name><tp:taxon-name-part taxon-name-part-type="class">Clitellata</tp:taxon-name-part></tp:taxon-name>: <tp:taxon-name><tp:taxon-name-part taxon-name-part-type="family">Megascolecidae</tp:taxon-name-part></tp:taxon-name>) from Mindanao and associated islands, Philippines.</article-title><source>Zoological Studies (Taipei, Taiwan)</source><volume>55</volume>: <fpage>8</fpage>–<lpage>49</lpage>. <ext-link xlink:href="10.1080/00222933.2015.1021875" ext-link-type="doi" xlink:type="simple">https://doi.org/10.1080/00222933.2015.1021875</ext-link></mixed-citation></ref><ref id="B4"><mixed-citation xmlns:xlink="http://www.w3.org/1999/xlink" xlink:type="simple"><person-group><name name-style="western"><surname>Aspe</surname><given-names>NM</given-names></name><name name-style="western"><surname>James</surname><given-names>SW</given-names></name></person-group> (<year>2017</year>) <article-title>Pheretimoid earthworms (<tp:taxon-name><tp:taxon-name-part taxon-name-part-type="class">Clitellata</tp:taxon-name-part></tp:taxon-name>: <tp:taxon-name><tp:taxon-name-part taxon-name-part-type="family">Megascolecidae</tp:taxon-name-part></tp:taxon-name>) from Mt. Apo, Mindanao Island, Philippines with description of eight new species.</article-title><source>The Raffles Bulletin of Zoology</source><volume>65</volume>: <fpage>357</fpage>–<lpage>372</lpage>.</mixed-citation></ref></ref-list></tp:taxon-treatment>
