# Supplementary material for: ﻿New earthworms of the genus Pheretima (Clitellata, Megascolecidae) from Mount Bulusan, Sorsogon Province, Philippines
Source: Zookeys. 2025 Sep 24;1253:161–70. doi: 10.3897/zookeys.1253.158651 (PMC12489487; doi:10.3897/zookeys.1253.158651)
Supplement: XML Treatment for Pheretima sorsogonensis [file zookeys.1253.158651-treatment2.xml]

<!DOCTYPE tp:taxon-treatment
  PUBLIC "-//TaxonX//DTD Taxonomic Treatment Publishing DTD v0 20100105//EN" "tax-treatment-NSO.dtd">
<tp:taxon-treatment xmlns:tp="http://www.plazi.org/taxpub"><tp:treatment-meta><kwd-group><label>Taxon classification</label><kwd>
                <named-content content-type="kingdom">Animalia</named-content>
              </kwd><kwd>
                <named-content content-type="order">Crassiclitellata</named-content>
              </kwd><kwd>
                <named-content content-type="family">Megascolecidae</named-content>
              </kwd></kwd-group><mixed-citation publication-type="journal"><person-group><name><surname>Hong</surname><given-names>Yong</given-names></name><name><surname>James</surname><given-names>Samuel W.</given-names></name></person-group><article-title>﻿New earthworms of the genus <italic><tp:taxon-name><tp:taxon-name-part taxon-name-part-type="genus" reg="Pheretima">Pheretima</tp:taxon-name-part></tp:taxon-name></italic> (<tp:taxon-name><tp:taxon-name-part taxon-name-part-type="class">Clitellata</tp:taxon-name-part></tp:taxon-name>, <tp:taxon-name><tp:taxon-name-part taxon-name-part-type="family">Megascolecidae</tp:taxon-name-part></tp:taxon-name>) from Mount Bulusan, Sorsogon Province, Philippines</article-title><source>Zookeys</source><day>24</day><month>09</month><year>2025</year><volume>1253</volume><fpage>161</fpage><lpage>170</lpage><pub-id pub-id-type="doi">10.3897/zookeys.1253.158651</pub-id></mixed-citation></tp:treatment-meta><tp:nomenclature><label>﻿</label><tp:taxon-name><object-id xmlns:xlink="http://www.w3.org/1999/xlink" content-type="arpha" xlink:type="simple">F8D18742-2D7D-58BF-9625-73DF635CE49D</object-id>
              <tp:taxon-name-part taxon-name-part-type="genus" reg="Pheretima">Pheretima</tp:taxon-name-part>
              <tp:taxon-name-part taxon-name-part-type="species" reg="sorsogonensis">sorsogonensis</tp:taxon-name-part>
              <object-id xmlns:xlink="http://www.w3.org/1999/xlink" content-type="zoobank" xlink:type="simple">https://zoobank.org/5F7C440E-E77B-42B2-B1E8-BA8FABF089D4</object-id>
            </tp:taxon-name><tp:taxon-authority>Hong &amp; James</tp:taxon-authority><tp:taxon-status xmlns:xlink="http://www.w3.org/1999/xlink" xlink:type="simple">sp. nov.</tp:taxon-status><xref ref-type="fig" rid="F2">Fig. 2</xref></tp:nomenclature><tp:treatment-sec sec-type="type material" id="SECID0EZAAE"><title>Type material.</title><p><bold><italic>Holotype</italic>.</bold> Philippines • 1 clitellate; Sorsogon Province, Bulusan Volcano Natural Park, near a lake; <named-content xmlns:xlink="http://www.w3.org/1999/xlink" content-type="dwc:verbatimCoordinates" xlink:type="simple"><named-content content-type="geo-json" specific-use="{&#34;type&#34;:&#34;Point&#34;,&#34;coordinates&#34;:[124.072333,12.755333]}" id="NCID0EHBAE" xlink:type="simple">12°45.32'N, 124°04.34'E</named-content></named-content>; 350–400 m a.s.l.; 3 May 2001; S.W. James leg.; <named-content xmlns:xlink="http://www.w3.org/1999/xlink" content-type="dwc:institutional_code" xlink:title="National Museum of the Philippines Annelid collection" xlink:href="http://grbio.org/institution/national-museum-philippines" xlink:type="simple">NMA</named-content> 4803.</p></tp:treatment-sec><tp:treatment-sec sec-type="material" id="SECID0ERBAE"><title>Additional material examined.</title><p>Philippines • 2 clitellates, 1 aclitellate; same data as for holotype.</p></tp:treatment-sec><tp:treatment-sec sec-type="type locality" id="SECID0EWBAE"><title>Type locality.</title><p>Philippines, Sorsogon Province, Bulusan Volcano Natural Park, near a lake (<named-content xmlns:xlink="http://www.w3.org/1999/xlink" content-type="dwc:verbatimCoordinates" xlink:type="simple"><named-content content-type="geo-json" specific-use="{&#34;type&#34;:&#34;Point&#34;,&#34;coordinates&#34;:[124.072333,12.755333]}" id="NCID0E6BAE" xlink:type="simple">12°45.32'N, 124°04.34'E</named-content></named-content>), 350–400 m a.s.l.</p></tp:treatment-sec><tp:treatment-sec sec-type="diagnosis" id="SECID0EECAE"><title>Diagnosis.</title><p><italic><tp:taxon-name><tp:taxon-name-part taxon-name-part-type="genus" reg="Pheretima">Pheretima</tp:taxon-name-part></tp:taxon-name></italic> with one pair of spermathecal pores in 7/8 at 7<sup>th</sup> setal line, equatorial unpigmented stripes, intestinal origin in XVI, spermathecae in VII, septa 8/9/10 absent, all setal counts greater than 40, 4–6 setae between male pores, and seminal vesicle dorsal lobes apically attached, elongate with wide heads.</p></tp:treatment-sec><tp:treatment-sec sec-type="description" id="SECID0ETCAE"><title>Description.</title><p>Medium light-brown dorsal pigment, with thin pale zones at setal rings. Dimensions 56–68 mm by 3.0–3.5 at segment X, 3.3–3.4 mm at XXX, 3.0–3.5 mm at clitellum, segments 97–108; body circular in cross-section. Setae numbering 39–42 at VII, 45–50 at XX; 4–6 between male pores, slightly more crowded ventrally, setal formula AA:AB:YZ:ZZ = 2.5:2:3:4 at XIII. Clitellum annular XIV–XVI, setae not visible externally. First dorsal pores 12/13. One pair large spermathecal pore in 7/8 at 7<sup>th</sup> setal line, overhanging lip from VII slightly lateral to pore, distance between spermathecal pores around 1.6–1.8 mm, 0.11–0.15 circumference apart. Female pore single in XIV, 0.3–0.4 mm openings of copulatory bursae paired in XVIII at 5<sup>th</sup> setal line, ventral, distance between 1.4–1.5 mm, 0.11–0.13 circumference apart. Genital markings lacking.</p><fig id="F2" position="float" orientation="portrait"><object-id xmlns:xlink="http://www.w3.org/1999/xlink" content-type="doi" xlink:type="simple">10.3897/zookeys.1253.158651.figure2</object-id><object-id xmlns:xlink="http://www.w3.org/1999/xlink" content-type="arpha" xlink:type="simple">987F6896-6814-5C19-AA5A-1F447F14C82A</object-id><label>Figure 2.</label><caption><p><italic><tp:taxon-name><tp:taxon-name-part taxon-name-part-type="genus" reg="Pheretima">Pheretima</tp:taxon-name-part> <tp:taxon-name-part taxon-name-part-type="species" reg="sorsogonensis">sorsogonensis</tp:taxon-name-part></tp:taxon-name></italic> sp. nov. A. Ventral view; B. Spermathecae. Scale bars: 5 mm (A); 1 mm (B).</p></caption><graphic xmlns:xlink="http://www.w3.org/1999/xlink" xlink:href="zookeys-1253-161_article-158651__-g002.jpg" position="float" orientation="portrait" xlink:type="simple" id="oo_1423404.jpg"><uri content-type="original_file" xlink:type="simple">https://binary.pensoft.net/fig/1423404</uri></graphic></fig><p>Septa 5/6, 6/7, 7/8 muscular but not thick, 8/9, 9/10 absent, 10/11–12/13 moderately thick. Gizzard in VIII–X. Esophagus with chevron lamellae XI–XIII; intestine begins in XVI; small, paired lymph glands from XXVII along dorsal vessel; intestinal caeca simple originating in XXVII, and extending anteriorly about to XXIV, tapered sac with some pockets on ventral margins; typhlosole very small found from XXVII, 30 intestinal blood vessels. Hearts in X–XIII esophageal.</p><p>Ovaries and funnels in XIII, spermathecae one pair in VII, with nephridia on ducts; spermatheca with thick lenticular ampulla, weakly muscular duct shorter than ampulla; diverticulum chamber small, egg-shaped, iridescent pearl-colored, stalk slender, one or two kinks close to duct. Male sexual system holandric, testes and funnels in ventrally paired sacs in X–XI. Seminal vesicles two pairs in XI–XII, dorsal lobes apical, elongate with wide heads, prostates in XVII–XX, glands 2–3 lobes wrapped around copulatory bursae, muscular ducts form U-shape concave anteriorly on posterior of copulatory bursae lacking stalked glands; duct enters center of copulatory bursae; copulatory bursae openings surrounded toroid pad divided into four wedges, penis triangular block with apical pore.</p></tp:treatment-sec><tp:treatment-sec sec-type="Differential diagnosis" id="SECID0EXDAE"><title>Differential diagnosis.</title><p><italic><tp:taxon-name><tp:taxon-name-part taxon-name-part-type="genus" reg="Pheretima">Pheretima</tp:taxon-name-part> <tp:taxon-name-part taxon-name-part-type="species" reg="sorsogonensis">sorsogonensis</tp:taxon-name-part></tp:taxon-name></italic> sp. nov. has been distinguished from <italic><tp:taxon-name><tp:taxon-name-part taxon-name-part-type="genus" reg="Pheretima">P.</tp:taxon-name-part> <tp:taxon-name-part taxon-name-part-type="species" reg="bulusanensis">bulusanensis</tp:taxon-name-part></tp:taxon-name></italic> sp. nov. and all other known members of the <italic><tp:taxon-name><tp:taxon-name-part taxon-name-part-type="genus" reg="Pheretima"/><tp:taxon-name-part taxon-name-part-type="species" reg="sangirensis">sangirensis</tp:taxon-name-part></tp:taxon-name></italic> group. The final comparison is with <italic><tp:taxon-name><tp:taxon-name-part taxon-name-part-type="genus" reg="Pheretima">P.</tp:taxon-name-part> <tp:taxon-name-part taxon-name-part-type="species" reg="blackbirdensis">blackbirdensis</tp:taxon-name-part></tp:taxon-name></italic> sp. nov., from which it differs in having a smaller body size yet greater number of setae, fewer setae between the male pores, and far fewer intestinal blood vessels. In terms of spermathecae, the <italic><tp:taxon-name><tp:taxon-name-part taxon-name-part-type="genus" reg="Pheretima">P.</tp:taxon-name-part> <tp:taxon-name-part taxon-name-part-type="species" reg="sorsogonensis">sorsogonensis</tp:taxon-name-part></tp:taxon-name></italic> sp. nov. has weak muscular ducts much shorter than the ampulla, whereas <italic><tp:taxon-name><tp:taxon-name-part taxon-name-part-type="genus" reg="Pheretima">P.</tp:taxon-name-part> <tp:taxon-name-part taxon-name-part-type="species" reg="blackbirdensis">blackbirdensis</tp:taxon-name-part></tp:taxon-name></italic> sp nov. has muscular ducts that are nearly as long as the ampulla.</p></tp:treatment-sec><tp:treatment-sec sec-type="etymology" id="SECID0E5FAE"><title>Etymology.</title><p>The species is named for its type locality in Sorsogon Province.</p></tp:treatment-sec></tp:taxon-treatment>
